# Supplementary material for: Effects of Cadmium on Root Morpho-Physiology of Durum Wheat
Source: Front Plant Sci. 2022 Jun 23;13:936020. doi: 10.3389/fpls.2022.936020 (PMC9260267; doi:10.3389/fpls.2022.936020)
Supplement: Supplementary file 2 [file Table_1.XLSX]

## Sheet: Reference gene selection
Contig	Name	Sequence 5'-3'	Tm (°C)
contig26674	PP2A_F	CAGAGCGAGACCCAAACAACA	59
	PP2A_R	AGAAAGCGCGTGATAGCTAGATG	60
contig32233	TIF6 _F	GCCCTTGGCAATTGCATATC	58
	TIF6 _R	AGCTCCTCAGTTGCCTTGTCA	59
contig10748	UNK_F	GGATTTGCTACTGGTTTTGATTCA	58
	UNK_R	GCTGCCTGCCCGTTCA	58
Ta.12727.1.S1_at	TIM_F	GATGCACCTAGTCCTTTGCAA	59
	TIM_R	GCAAGATATTTATTCCAGGTCTGTTG	59
Ta.9617.1.S1.at	NADH_F	CCCCCTAGAGTAGCTGTTAATACGAA	60
	NADH_R	GTTCAACTTTATGTATTCCTCTATCCGTAGA	60

## Sheet: Transporters
Contig	Name	Sequence 5'-3'	Tm (°C)
contig61554	ZTP29_F	CACCGGGAAGTTTTGCAAA	58
	ZTP29_R	TGAGACACCGAAGAAGAGTCATCT	58
contig143856	YSL1_F	CTTGTTGCTGGCACCCTAGTC	58
	YSL1_R	CCGTCTTGAAGTCTTGCATCAA	59
contig25370	YSL2_F	CACATAGAATGTCAGCGGTGAGA	59
	YSL2_R	CAATGCTTATCGCCCAGATCA	60
contig155	ZIF1_F	GGAGCAGGCGTTCTGTTCTC	59
	ZIF1_R	ATCATTTGATCCCCTGGAAAGA	58
contig75088	ZIFL1_F	TTCTCATGGGCGCAAAAAC	58
	ZIFL1_R	AACCAGCATCAAGAATACCACTTG	58
contig38345	ZIFL2_F	GCAGGAGCAGGTGTTCTGTTC	59
	ZIFL2_R	TCATTTGATCCCCTGGAAAGA	58
contig20319	HMA5_F	GCACCTTGAACTGACGCCTATT	59
	HMA5_R	AATTACATATGCACACGAATCAATCA	58
contig26249	ABC27_F	GAGCTCTTAAGCAGGCTTTCTGA	60
	ABC27_R	GCAGCGCTTCCGAAAGG	58
contig6853	VIT_F	ACGGCAACAACAAAAAAAACCT	58
	VIT_R	GGCCTCATGCGCCTCTT	58
contig47439	IREG2_F	ATGCCCGCCGCAAAT	58
	IREG2_R	AACTCTTGCCGGCACCATAC	60
contig16227	NRAMP_F	TGGGCTATCGGGTTGTTAGC	59
	NRAMP_R	GAAACCTCCCATGACAAATTGG	58
contig9490	HMT1_F	GTCACCGCCCAGAGCTCAT	60
	HMT1_R	TGGTGAGTCACGACGAGCAT	59

## Sheet: NASs
Contig	Name	Sequence 5'-3'	Tm (°C)
contig18375	NAS2_F	CTCCGCGTTGGCAAACTC	59
	NAS2_R	GTGCAGGTTCGGCAAGATG	59
contig18424	NAS3_F	TCATCTGTCGTGAACTCGTCATT	58
	NAS3_R	GGCACAAACATCAGAACACACA	58
contig46013	NAS4_F	TCAGCGGCACACATTTTCTC	58
	NAS4_R	GGGCATCCATGTTATAGTTGCTT	58

## Sheet: Yang Cycle
Contig	Name	Sequence 5'-3'	Tm (°C)
contig20039	NAAT_F	ATGGATTCCAGCGAGTCGAT	58
	NAAT_R	GCTGGAGGTTCGACATTTCG	59
Contig9185	MAT_F	CGCCGACCGTTGCAA	58
	MAT_R	AACACCCTGGGCAATGTCA	58
contig10788	MTI_F	CATCACGGCGTGCAGTTTT	58
	MTI_R	CCCAGACGGAAGGGAGAGAT	60
contig20039	TAT_F	GGGCCCAATTTTCCATTCC	58
	TAT_R	GCAAGCTCGCGAAAGAAGA	58
contig5064	MTK_F	CTCAAGTGATTGATCCGGAATTT	58
	MTK_R	CCCAAGAAGGCCCCAATG	58
contig11517	MTN2_F	CGGTACCATGGCGACTACAAA	60
	MTN2_R	CCCAAGCACAGGGTCTTTTC	60
contig1980	DEP_F	AGATAATGATAGCATTCAGCCTGTGT	60
	DEP_R	CTGGTACGGAACCATGGAATTT	59
contig930	ARD1_F	GAGAGCCTATCTGGACGCCATA	60
	ARD1_R	AATCTTGTCGACGTACTCCTTTCTG	60

## Sheet: Vesicular trafficking
Contig	Name	Sequence 5'-3'	Tm (°C)
contig1350	RAB1_F	AGGAGCTTGAACAGGTAATCGAA	58
	RAB1_R	GATCTCAGCCATGGACTCTTCTTC	59
contig27910	RAB2_F	GAATTGCGGGCGCTTGT	59
	RAB2_R	GTCGGCCAACATCAAAATAGCT	59
contig53725	COPß2_F	TCGCTTCGGTGCTTCGTAGT	60
	COPß2_R	GATAGAGGACCCCGTCATTGG	59
contig30462	COPϒ_F	AGAGGCCACCATCCGTTTTA	58
	COPϒ_R	CCCCGAAGTCAGCGACAA	59
contig19443	EXO70F1_F	ATTGTCACCCCCATTTTCCA	59
	EXO70F1_R	GCCGCTGGCTGAATCATC	59
contig15322	EXO70E1_F	TGGAGAAGCCAAAGAGCACAA	60
	EXO70E1_R	GCCATCGCCATTTCAAAAA	58
contig35954	EXO70H6_F	CGGTTCATCATGGATTGCATAG	59
	EXO70H6_R	GGTGCAGAGTTACGCATTGAAG	59
contig36554	SNARE_F	CTGCGTGCTGATGATGGATT	58
	SNARE_R	CCACTGCAAGGAAACCATTTG	59
contig9230	SNARE13_F	GAGCTCCTCCTTGGTAGTTTGC	58
	SNARE13_R	AACCTCAAGAGCGAGCTCAAGA	59
contig18448	DYN1A_F	CATAACGGAAGCTGATGGATACC	59
	DYN1A_R	ATGAGGCGCCGATATCCTT	58
contig2458	DYN1C_F	AATCATACAGGAGGCCAAAGGA	59
	DYN1C_R	GGCTACCACCGAGACATGGA	60
contig49532	DYN2_F	GCGTCGGCTGCCTGAAT	59
	DYN2_R	CGTGGTCGGCGGTATGA	59
contig6727	DYN1_F	TGCTGCCAGGCTGTTCAAC	60
	DYN1_R	CTCCGATGGATGTCTCAAGAAGT	58
contig7031	DYN2b_F	CATAACGGAAGCTGATGGATACC	59
	DYN2b_R	ATGAGGCGCCGATATCCTT	58
contig38345	ENA1_F	GCAGGAGCAGGTGTTCTGTTC	59
	ENA1_R	TCATTTGATCCCCTGGAAAGA	58

## Sheet: Suberin biosynthesis
Contig	Name	Sequence 5'-3'	Tm (°C)
contig59591	GPAT5_F	CAGGGAGGTGCTCGGATTC	59
	GPAT5_R	ATGCCTTTAGTTTCGGTGGTTAAT	58
contig52368	CYP861_F	AGATGTCGCTCACCCTGTTCA	59
	CYP861_R	GTCCCTTGGCTTGACGTTCA	60
contig10442	DAISY_F	ACGTACGCCGTGGTGATCA	60
	DAISY_R	GCGGTCGTTGCCGAAGTA	59
contig98042	GSO2 _F	TGCTCCCCTCGAGTTGGTT	59
	GSO2 _R	CCTCCGAGATTAGGCTTTCTTAAA	58
contig2541	ABCG1_F	GCTCAACGGCGAGTCCAT	58
	ABCG1_R	GCATCACGTACGCCGAGAT	58
contig7211	ASFT _F	CATACTAACAAACACATGCAAAATAAGC	58
	ASFT _R	CCCAGACCGATTGGATACGT	58
